# Supplementary material for: Chaotic itinerancy within the coupled dynamics between a physical body and neural oscillator networks
Source: PLoS One. 2017 Aug 10;12(8):e0182518. doi: 10.1371/journal.pone.0182518 (PMC5552128; doi:10.1371/journal.pone.0182518)
Supplement: S1 File — (XLSX) [file pone.0182518.s008.xlsx]

## Sheet: Uniform weight
Clustering coefficient
Regular network	0.5	0.5	0.5	0.5	0.5	0.5	0.5	0.5	0.5	0.5	0.5	0.5	0.5	0.5	0.5	0.5	0.5	0.5	0.5	0.5	0.5	0.5	0.5	0.5	0.5	0.5	0.5	0.5	0.5	0.5	0.5	0.5	0.5	0.5	0.5	0.5	0.5	0.5	0.5	0.5	0.5	0.5	0.5	0.5	0.5	0.5	0.5	0.5	0.5
WS model (p=0.01)	0.477	0.498167	0.498167	0.483167	0.481667	0.4775	0.499667	0.487833	0.487833	0.4815	0.4775	0.491167	0.488167	0.472667	0.493	0.486667	0.493333	0.487833	0.4945	0.489667	0.4845	0.4815	0.4845	0.4745	0.493	0.490333	0.484833	0.480667	0.466333	0.498167	0.489333	0.487833	0.486	0.491167	0.474167	0.484167	0.491167	0.498167	0.464667	0.484167	0.4815	0.486333	0.494833	0.468	0.478	0.484167	0.484167	0.4945	0.4845
WS model (p=0.05)	0.444167	0.434167	0.448167	0.446667	0.409833	0.433333	0.454333	0.4425	0.4505	0.459333	0.4165	0.442167	0.4315	0.4505	0.433548	0.445667	0.431667	0.421167	0.450667	0.426881	0.433	0.446167	0.428333	0.413	0.428167	0.458	0.438	0.4205	0.401	0.4455	0.450167	0.441667	0.427833	0.427333	0.437333	0.440833	0.434833	0.436167	0.432333	0.436167	0.425833	0.425167	0.427333	0.429833	0.440833	0.432	0.4395	0.431667	0.423
Random network	0.0105509	0.0156905	0.0142659	0.0150833	0.0185476	0.0167103	0.0326389	0.0194167	0.0126385	0.0140675	0.00721429	0.0108175	0.0149405	0.00947619	0.0150714	0.00362698	0.00683333	0.01275	0.0103095	0.00921825	0.00835714	0.0284774	0.0193095	0.0178095	0.0123452	0.0201905	0.0149167	0.0202222	0.014373	0.01	0.0224127	0.0115714	0.00525794	0.00548413	0.0257857	0.0145873	0.0097381	0.00217857	0.0122619	0.00911111	0.0116389	0.0125	0.0161627	0.0136429	0.00916667	0.0156786	0.0201832	0.0092939	0.0242183
Scale free network	0.0827708	0.0689762	0.0417759	0.0859341	0.0778557	0.0969662	0.0701125	0.11974	0.0927397	0.0824998	0.0875727	0.0958939	0.0834543	0.0662018	0.0706197	0.106527	0.0695625	0.0791561	0.0952955	0.149582	0.0678616	0.0795033	0.0677295	0.0614029	0.0803015	0.0694088	0.0880902	0.0857509	0.0929186	0.075577	0.0625011	0.0972263	0.0966322	0.0521556	0.0776818	0.0761114	0.0750938	0.0477541	0.0996554	0.061809	0.0672054	0.0530103	0.0809589	0.0535204	0.0624206	0.0616054	0.0869191	0.116769	0.0967763
Shortest path length
Regular network	25.3769	25.3769	25.3769	25.3769	25.3769	25.3769	25.3769	25.3769	25.3769	25.3769	25.3769	25.3769	25.3769	25.3769	25.3769	25.3769	25.3769	25.3769	25.3769	25.3769	25.3769	25.3769	25.3769	25.3769	25.3769	25.3769	25.3769	25.3769	25.3769	25.3769	25.3769	25.3769	25.3769	25.3769	25.3769	25.3769	25.3769	25.3769	25.3769	25.3769	25.3769	25.3769	25.3769	25.3769	25.3769	25.3769	25.3769	25.3769	25.3769
WS model (p=0.01)	11.4499	19.7539	19.8194	15.4332	13.941	13.1945	24.9681	15.6603	15.8466	15.5233	13.3413	18.1525	16.0712	12.0696	17.6367	15.6481	16.5399	22.0375	14.52	15.4193	15.4304	12.4278	15.1989	14.2423	22.4339	17.2621	14.0748	12.6464	11.7472	22.3517	15.2012	18.0201	16.715	17.9393	11.9537	14.0312	16.7689	20.0365	10.5425	12.9406	17.3976	13.2901	20.3515	11.9076	10.2208	14.1108	15.0201	16.7921	15.0445
WS model (p=0.05)	8.01387	7.85804	9.82513	8.89286	6.64367	7.68141	9.50216	7.99417	8.70211	8.80975	7.13025	8.01477	8.22548	8.72452	8.16915	8.5303	8.06523	6.91095	9.48734	7.40523	7.62352	8.58955	8.02302	6.99533	7.39573	9.5893	8.37643	7.4503	7.04231	7.9408	8.39171	7.81608	7.44864	7.37312	8.30598	8.18754	7.68719	8.79095	8.59729	8.11869	7.83206	8.26497	8.31613	7.91749	8.37382	7.61578	7.4396	8.27794	7.26819
Random network	3.96201	3.96739	4.00121	4.01975	3.99809	3.99111	3.96568	4.01447	3.93683	4.02492	4.00673	3.96312	3.95889	3.95724	3.99231	3.99744	4.00729	3.98251	3.96457	3.93709	3.96327	3.99302	3.99151	3.9698	3.99005	4.02005	4.00246	3.95804	3.95241	3.9399	3.98427	3.97397	3.96035	3.9898	4.00528	3.9903	4.02095	3.93151	3.98201	3.95256	3.95678	3.96246	3.95698	4.01095	4.02704	3.96186	3.98377	3.92704	4.01136
Scale free network	3.29543	3.49291	3.51709	3.34588	3.34221	3.2707	3.25648	3.25739	3.36638	3.38864	3.38714	3.29709	3.37035	3.38276	3.34985	3.3695	3.36266	3.38879	3.36106	3.29156	3.25342	3.38095	3.40075	3.41181	3.36503	3.4199	3.39633	3.35523	3.35382	3.38191	3.43276	3.32553	3.32799	3.4296	3.37327	3.41327	3.45744	3.42437	3.38467	3.41668	3.36226	3.44719	3.46482	3.40106	3.36382	3.3597	3.29221	3.16794	3.2402
Max degree
Regular network	8	8	8	8	8	8	8	8	8	8	8	8	8	8	8	8	8	8	8	8	8	8	8	8	8	8	8	8	8	8	8	8	8	8	8	8	8	8	8	8	8	8	8	8	8	8	8	8	8
WS model (p=0.01)	10	10	10	10	12	10	10	10	10	10	10	10	10	10	10	10	10	10	10	10	10	10	10	10	10	10	10	10	10	10	10	10	10	10	10	10	10	10	10	10	10	10	10	10	12	10	10	10	10
WS model (p=0.05)	12	10	10	10	12	12	10	12	12	10	12	12	10	10	14	10	10	12	10	14	10	12	10	12	12	10	10	12	12	10	10	12	12	10	12	10	12	10	10	10	12	12	10	10	12	12	12	10	12
Random network	22	20	20	16	18	20	20	16	22	18	16	18	18	22	18	18	16	20	18	20	20	26	16	18	20	18	18	18	18	18	18	18	20	18	20	20	16	20	18	20	18	20	18	18	16	20	26	26	18
Scale free network	76	64	52	54	78	80	90	72	72	76	72	62	58	56	54	76	102	70	84	70	66	60	64	76	62	64	58	50	64	68	60	74	62	58	72	68	84	56	100	84	76	114	66	66	58	68	74	58	70
[truncated: 2,751 more columns]

## Sheet: Random weight
Clustering coefficient
Regular network	0.173755	0.184011	0.17551	0.173954	0.168553	0.180144	0.175804	0.175706	0.174632	0.175016	0.179322	0.18234	0.17922	0.172686	0.182928	0.169845	0.173942	0.179743	0.176115	0.181639	0.171965	0.177457	0.171457	0.188092	0.183429	0.178155	0.180154	0.181985	0.176079	0.172317	0.181512	0.168885	0.181863	0.174234	0.17498	0.173029	0.176742	0.176513	0.179312	0.181023	0.176314	0.180338	0.180118	0.176442	0.18233	0.17735	0.181255	0.173992	0.178524
WS model (p=0.01)	0.175147	0.159993	0.149168	0.179367	0.176592	0.167556	0.163809	0.173954	0.167471	0.164175	0.168658	0.176384	0.172382	0.174188	0.170095	0.172426	0.166706	0.177596	0.160473	0.177853	0.17899	0.178901	0.169391	0.169918	0.172632	0.170391	0.168353	0.175419	0.173165	0.171482	0.17041	0.166155	0.176161	0.173769	0.176136	0.173844	0.186478	0.175605	0.169574	0.178907	0.170798	0.169732	0.168645	0.171757	0.176007	0.171961	0.179727	0.173283	0.170095
WS model (p=0.05)	0.159993	0.149168	0.142713	0.144631	0.155412	0.151766	0.149111	0.139056	0.15903	0.156843	0.156541	0.146508	0.16091	0.151514	0.15683	0.154203	0.149047	0.160712	0.159575	0.148102	0.151727	0.151788	0.160663	0.163586	0.149986	0.143673	0.165208	0.164381	0.162582	0.15456	0.152244	0.146113	0.16074	0.155307	0.159124	0.157573	0.158713	0.155096	0.15071	0.146599	0.151659	0.167797	0.167084	0.15543	0.147889	0.153481	0.153328	0.15644	0.156677
Random network	0.00817267	0.00265353	0.00342919	0.000753738	0.00770492	0.00279468	0.0091517	0.00705321	0.00206164	0.00740957	0.00647921	0.00585824	0.00375803	0.00558329	0.00278462	0.00322477	0.00485576	0.0072023	0.00302947	0.00560447	0.00323414	0.00136077	0.00662993	0.0052376	0.00560717	0.00290585	0.0061855	0.00706235	0.00397725	0.00117574	0.00440452	0.00825544	0.00412573	0.00625887	0.00526872	0.00211244	0.00179634	0.0104595	0.00460032	0.00511771	0.00518376	0.00395809	0.0122398	0.00348303	0.00793677	0.00367073	0.00387285	0.00338526	0.00748286
Scale free network	0.0194213	0.0212175	0.0103838	0.0290042	0.0159081	0.0190053	0.0218768	0.00718353	0.0102718	0.0135139	0.0246801	0.00942678	0.0216421	0.0141799	0.0166982	0.0210102	0.0144323	0.0140021	0.0127169	0.0113105	0.0160261	0.0244492	0.0121364	0.0155446	0.0173221	0.0178599	0.0174804	0.0105988	0.0279607	0.0195849	0.0244514	0.0162555	0.0294794	0.0184164	0.016648	0.0144864	0.0166615	0.0099945	0.0195233	0.0274105	0.0119105	0.014268	0.0191196	0.016189	0.00931644	0.0169236	0.0114096	0.0273798	0.015794
Shortest path length
Regular network	64.6871	61.8034	61.6789	64.0413	63.3849	63.1894	61.7644	62.4664	64.705	64.7373	62.8305	60.6827	63.9194	65.2683	60.9345	63.5466	63.4999	66.692	64.1005	60.5962	63.1602	64.4888	66.0596	60.8005	60.4565	60.5129	59.1075	62.0784	62.8058	60.8733	61.5241	64.2096	61.1094	61.6824	60.2586	64.5503	64.4995	60.6811	58.0036	60.9681	62.0862	64.1035	59.7194	64.4696	61.4731	61.1932	59.5617	65.0783	63.3926
WS model (p=0.01)	49.2191	22.2713	21.1648	41.8328	50.2117	53.6044	36.9891	53.1714	36.1406	34.8002	37.0076	47.3087	40.0934	37.8428	28.5541	31.9747	64.2236	36.4893	33.9108	33.5023	42.7536	51.2027	43.865	46.855	63.6438	49.8645	42.7975	44.4431	48.5898	45.6957	37.2753	42.938	36.1075	40.5557	40.7389	37.2935	36.2548	36.3054	45.2885	54.8443	32.8416	37.9715	37.2	56.9584	43.1708	62.6469	57.2006	28.8347	38.8638
WS model (p=0.05)	22.2713	21.1648	23.1766	20.4355	21.6774	22.4782	20.3752	18.6113	21.9101	24.8598	22.1859	20.3845	22.774	20.5392	23.1905	22.7495	23.0782	22.6738	27.015	20.5977	22.3243	23.1677	24.0255	22.4349	21.6982	21.4552	24.0097	23.9464	24.4355	23.5323	25.7914	22.0503	24.6683	21.0356	23.3689	23.5838	20.412	21.7099	20.6481	20.7906	17.9196	22.3261	25.209	26.4292	21.2362	19.0815	21.6191	26.3645	23.6539
Random network	11.8167	12.6528	11.8797	12.2972	12.2364	12.8146	12.1764	13.4192	11.828	13.0587	12.0526	11.6809	12.1864	11.7763	12.0139	12.1502	12.1372	12.058	11.7148	12.3803	12.5126	11.6931	11.8298	12.5304	12.3215	12.1612	11.725	11.7168	12.4945	12.0658	11.8661	12.1986	12.1024	12.4065	12.1233	12.1012	11.7103	12.3151	12.3083	11.9094	12.5107	12.2337	11.9902	12.1762	11.9119	12.0509	12.0682	12.1812	12.2112
Scale free network	17.0867	16.7684	16.4293	16.8064	17.6611	17.1372	16.414	16.5592	15.9737	16.7897	17.0104	16.8986	17.7481	17.1572	19.0417	17.1505	15.5262	17.3074	17.4692	17.0968	16.5763	19.0672	16.512	16.289	17.7054	17.7334	17.0588	15.642	18.6081	17.8502	16.3948	16.7541	17.8584	19.2114	16.9983	17.3592	16.6029	16.3338	16.8468	19.4636	17.7604	16.1672	17.1661	17.3184	15.997	17.2799	15.2788	18.77	17.1134
Max degree
Regular network	5.7903	11.681	7.59207	7.79807	6.92633	11.9038	5.43411	7.11063	7.51968	7.12547	5.9495	10.6183	7.456	7.81101	6.98402	5.04843	6.22361	6.99199	10.8466	6.15586	8.36645	5.97391	5.51122	9.12487	10.4839	26.9601	8.77771	8.69115	9.34441	7.94652	6.11307	5.60597	8.90599	6.18569	6.3419	6.27591	7.54339	7.67951	7.43002	6.05741	10.3635	5.39587	6.92736	7.86968	7.31414	6.13526	8.83321	6.24944	6.18581
WS model (p=0.01)	8.23788	5.89503	11.8969	6.52256	11.9156	10.6648	5.77766	14.4156	8.99161	9.08473	6.69986	8.88688	6.40958	11.9635	10.7112	7.10237	6.89274	7.59567	6.72763	7.49668	6.73866	7.15785	5.65479	6.23352	9.0841	8.90766	10.1675	6.0622	6.17887	5.22082	6.84439	5.741	7.56173	5.37351	6.29011	6.69171	11.7651	6.32928	7.89426	7.34161	5.85767	9.67974	5.55903	7.24548	8.34583	7.69119	5.26863	6.48708	5.72773
WS model (p=0.05)	5.89503	11.8969	7.35362	10.4152	5.4039	7.68012	9.85036	6.46752	7.22512	8.84144	7.24964	6.21342	10.931	5.87067	5.94375	6.96728	6.58821	8.23029	6.96175	7.11167	6.65303	5.49401	8.52671	6.06676	7.51481	9.64785	7.61765	7.9651	9.86364	8.2194	8.37377	6.82046	6.4282	6.83728	6.84703	7.71688	7.62799	5.87024	7.72799	7.12441	7.08205	8.96475	6.76556	7.51623	6.86934	7.43071	6.45678	5.99015	5.88083
Random network	10.7916	12.8582	9.91318	7.76463	7.55835	14.3324	12.957	10.0521	8.87646	10.1012	16.1247	12.676	19.8436	8.60372	12.3492	11.7342	9.47089	7.19142	8.09948	7.01285	8.46528	11.2909	11.4936	8.55716	10.4963	14.1384	9.98643	9.28016	123.902	21.2344	19.6026	67.5179	11.8862	8.52783	18.2251	19.0271	7.46316	21.4906	11.2981	9.84691	8.0275	12.3004	10.2442	8.9783	9.39766	10.5949	8.46859	7.90019	12.7022
Scale free network	31.3208	26.9192	23.5957	48.4712	17.3638	19.3469	24.2584	35.2756	34.512	23.2931	28.2017	48.0235	32.754	18.012	29.7375	27.9893	25.1336	18.3152	19.8444	62.5722	22.1035	30.4139	23.876	21.6668	25.8732	20.2554	22.2115	41.9916	29.0008	31.2384	41.9756	25.2584	27.9655	22.6484	23.2673	21.074	21.0008	19.9534	23.8084	34.7127	32.4415	26.8642	44.8796	21.6757	16.9288	26.8497	21.3109	338.709	32.01
[truncated: 2,751 more columns]
