# Supplementary material for: Chaotic itinerancy within the coupled dynamics between a physical body and neural oscillator networks
Source: PLoS One. 2017 Aug 10;12(8):e0182518. doi: 10.1371/journal.pone.0182518 (PMC5552128; doi:10.1371/journal.pone.0182518)
Supplement: S2 File — (XLSX) [file pone.0182518.s009.xlsx]

## Sheet: Sheet3
r	r	r	r	r	r	r	r	r	r	r	r	r	r	r	r	r	r	r	r	r	r	r	r	r	r	r	r	r	r	r	r	r	r	r	r	r	r	r	r	r	r	r	r	r	r	r	r	r	r
[truncated: 3,830 more columns]

## Sheet: Sheet2
Dimension1	Dimension2	Color
0.998215	-0.444717	r
1.00382	-0.440915	r
1.00787	-0.445692	r
1.01016	-0.445467	r
1.00885	-0.443535	r
1.01128	-0.444205	r
1.01061	-0.44329	r
1.00944	-0.442804	r
1.01204	-0.440317	r
1.00898	-0.436725	r
0.99825	-0.405757	r
1.00251	-0.407019	r
1.00152	-0.403516	r
1.00477	-0.415461	r
1.00809	-0.428265	r
1.01429	-0.432769	r
1.0109	-0.432425	r
1.00795	-0.436602	r
1.00823	-0.432912	r
1.0044	-0.414876	r
0.996461	-0.394616	r
0.991682	-0.388308	r
0.991839	-0.384994	r
0.985806	-0.375764	r
0.98732	-0.367651	r
0.988344	-0.35488	r
0.991953	-0.363669	r
0.992954	-0.374715	r
0.990164	-0.373228	r
0.994609	-0.383071	r
0.999131	-0.39262	r
0.994177	-0.391315	r
0.991705	-0.374636	r
0.991106	-0.365129	r
0.988513	-0.356515	r
0.991569	-0.364982	r
0.990612	-0.360704	r
0.992619	-0.362869	r
0.989208	-0.356743	r
0.996573	-0.377772	r
0.9983	-0.379707	r
1.00257	-0.407796	r
0.999631	-0.406043	r
1.00349	-0.427692	r
0.998592	-0.433816	r
0.985099	-0.438355	r
0.995527	-0.435353	r
0.998933	-0.433649	r
1.00376	-0.442062	r
1.00344	-0.445969	r
1.00729	-0.441685	r
1.01015	-0.446878	r
0.99655	-0.444406	r
0.998462	-0.445012	r
1.00274	-0.445616	r
1.00321	-0.445395	r
1.00571	-0.446092	r
1.00123	-0.445265	r
0.999742	-0.444695	r
0.998321	-0.443016	r
0.99993	-0.445314	r
0.998094	-0.439788	r
0.999533	-0.440345	r
1.00067	-0.426846	r
0.999173	-0.413792	r
1.0048	-0.423405	r
1.00703	-0.435605	r
0.997806	-0.410691	r
0.99432	-0.410748	r
0.990751	-0.391415	r
0.98578	-0.396972	r
0.983565	-0.363127	r
0.991415	-0.376459	r
0.998248	-0.380558	r
0.992632	-0.369405	r
0.988918	-0.356523	r
1.00515	-0.402861	r
1.01729	-0.430938	r
1.01689	-0.432008	r
1.02037	-0.437331	r
1.01942	-0.431236	r
1.0284	-0.445734	r
1.03671	-0.445049	r
1.03699	-0.444722	r
1.03708	-0.444875	r
1.03708	-0.443341	r
1.04208	-0.44168	r
1.03951	-0.443612	r
1.04365	-0.44305	r
1.04834	-0.446077	r
1.04755	-0.445763	r
1.0487	-0.447196	r
1.04901	-0.447009	r
1.04816	-0.447286	r
1.0485	-0.446706	r
1.04838	-0.44722	r
1.04838	-0.446698	r
1.05283	-0.449488	r
1.06675	-0.455019	r
1.07038	-0.453827	r
1.07294	-0.452219	r
1.07333	-0.4506	r
1.07429	-0.450736	r
1.07779	-0.450942	r
1.07683	-0.451781	r
1.0767	-0.452085	r
1.07478	-0.45271	r
1.077	-0.453339	r
1.08023	-0.453058	r
1.07691	-0.453242	r
1.07967	-0.454345	r
1.07604	-0.453183	r
1.07652	-0.453171	r
1.07965	-0.453401	r
1.0843	-0.452531	r
1.08512	-0.451795	r
1.0862	-0.450474	r
1.08323	-0.451797	r
1.08022	-0.452558	r
1.0809	-0.451417	r
1.08011	-0.453363	r
1.07913	-0.454815	r
1.07934	-0.453917	r
1.07405	-0.455619	r
1.07721	-0.453311	r
1.08217	-0.449573	r
1.09127	-0.451448	r
1.10089	-0.451833	r
1.10507	-0.451991	r
1.10722	-0.450793	r
1.12569	-0.455656	r
1.15696	-0.466124	r
1.16377	-0.467538	r
1.19983	-0.477135	r
1.20849	-0.480189	r
1.22191	-0.480873	r
1.22553	-0.477578	r
1.23851	-0.474172	r
1.23936	-0.471203	r
1.25257	-0.469895	r
1.26097	-0.468877	r
1.26569	-0.464575	r
1.26395	-0.462769	r
1.26613	-0.46225	r
1.27094	-0.460587	r
1.27333	-0.464912	r
1.26828	-0.467333	r
1.27274	-0.465691	r
1.27503	-0.465774	r
1.26689	-0.466207	r
1.26756	-0.462636	r
1.27055	-0.443816	r
1.2758	-0.438005	r
1.26405	-0.414891	r
1.2161	-0.385304	r
1.20503	-0.405292	r
1.17335	-0.390796	r
1.19037	-0.397676	r
1.22619	-0.417187	r
1.1996	-0.411445	r
1.23216	-0.423455	r
1.27338	-0.443786	r
1.20968	-0.414949	r
1.092	-0.365223	r
1.04973	-0.346242	r
0.997411	-0.324799	r
0.979774	-0.31718	r
0.983886	-0.318395	r
0.998822	-0.325645	r
1.06153	-0.35488	r
1.0526	-0.351103	r
1.04716	-0.350918	r
1.05242	-0.354364	r
1.03709	-0.348549	r
1.04409	-0.351498	r
1.08696	-0.370115	r
1.10055	-0.376004	r
1.12034	-0.384597	r
1.15508	-0.39702	r
1.15047	-0.394329	r
1.14125	-0.392239	r
1.1222	-0.384262	r
1.12381	-0.384413	r
1.13063	-0.386528	r
1.1866	-0.405191	r
1.18232	-0.403093	r
1.19394	-0.404367	r
1.18123	-0.400754	r
1.17503	-0.399121	r
1.11511	-0.37461	r
1.13089	-0.37747	r
1.11743	-0.371698	r
1.12129	-0.372482	r
1.12324	-0.373103	r
1.12374	-0.374037	r
1.12447	-0.376084	r
1.11053	-0.369834	r
1.09971	-0.364916	r
1.09167	-0.363014	r
1.11007	-0.369638	r
1.12052	-0.372394	r
1.13022	-0.376491	r
1.13857	-0.380881	r
1.18181	-0.397074	r
1.19557	-0.403789	r
1.20218	-0.407134	r
1.19645	-0.405712	r
1.20483	-0.408321	r
1.20159	-0.406269	r
1.19907	-0.405687	r
1.20712	-0.409257	r
1.22853	-0.417967	r
1.26717	-0.432622	r
1.26793	-0.434276	r
1.27851	-0.437121	r
1.28136	-0.434319	r
1.2838	-0.439147	r
1.28185	-0.438532	r
1.25093	-0.390504	r
1.27756	-0.410506	r
1.27512	-0.410295	r
1.2801	-0.417574	r
1.25507	-0.383191	r
1.25697	-0.385088	r
1.23543	-0.371817	r
1.20539	-0.332181	r
1.21945	-0.36002	r
1.25188	-0.333823	r
1.27425	-0.364048	r
1.2726	-0.366685	r
1.27145	-0.364356	r
1.26552	-0.346845	r
1.24464	-0.337147	r
1.20749	-0.309787	r
1.20188	-0.307186	r
1.18659	-0.290195	r
1.16006	-0.2765	r
1.14579	-0.253224	r
1.15054	-0.297091	r
1.13501	-0.310374	r
1.14121	-0.318422	r
1.14847	-0.345583	r
1.16738	-0.384886	r
1.16487	-0.358985	r
1.19354	-0.372658	r
1.20832	-0.387745	r
1.21509	-0.3709	r
1.2172	-0.394433	r
1.17528	-0.339489	r
1.15827	-0.329352	r
1.155	-0.325956	r
1.15639	-0.334946	r
1.18621	-0.358401	r
1.18431	-0.344083	r
1.19712	-0.336009	r
1.21467	-0.372851	r
1.22623	-0.399184	r
1.22745	-0.400613	r
1.22478	-0.398688	r
1.22771	-0.395848	r
1.22409	-0.381922	r
1.2197	-0.353502	r
1.21893	-0.351625	r
1.22559	-0.35144	r
1.20406	-0.308034	r
1.20291	-0.312198	r
1.20067	-0.326159	r
1.19573	-0.31303	r
1.20784	-0.354432	r
1.21197	-0.350291	r
1.22617	-0.352376	r
1.22988	-0.331308	r
1.23364	-0.293489	r
1.23928	-0.316382	r
1.23137	-0.330936	r
1.23913	-0.350272	r
1.23261	-0.309606	r
1.23523	-0.327306	r
1.23895	-0.340749	r
1.23953	-0.311095	r
1.24353	-0.320747	r
1.2452	-0.321038	r
1.24294	-0.307788	r
1.24936	-0.364422	r
1.25136	-0.380357	r
1.24813	-0.350704	r
1.26029	-0.394998	r
1.2566	-0.394283	r
1.25056	-0.380379	r
1.2498	-0.372309	r
1.25441	-0.386168	r
1.25097	-0.377271	r
1.25352	-0.397911	r
1.24964	-0.389193	r
1.25238	-0.406143	r
1.2577	-0.407331	r
1.25913	-0.407748	r
1.25741	-0.399094	r
1.25535	-0.402958	r
1.26294	-0.408879	r
1.26046	-0.408663	r
1.26028	-0.405933	r
1.27003	-0.409758	r
1.34144	-0.437675	r
1.40314	-0.460052	r
1.39915	-0.458698	r
1.37829	-0.446713	r
1.38662	-0.440617	r
1.3736	-0.439031	r
1.33164	-0.43482	r
1.27162	-0.414352	r
1.25115	-0.404125	r
1.31842	-0.424748	r
1.39482	-0.457713	r
1.39611	-0.459292	r
1.39337	-0.460309	r
1.38101	-0.456328	r
1.36305	-0.450318	r
1.40508	-0.464055	r
1.38458	-0.457811	r
1.37427	-0.452705	r
1.38537	-0.456307	r
1.37384	-0.452631	r
1.31868	-0.430485	r
1.29579	-0.421554	r
1.28086	-0.417	r
1.26002	-0.410651	r
1.25892	-0.410345	r
1.2922	-0.421776	r
1.31351	-0.428813	r
1.31287	-0.430086	r
1.32214	-0.435425	r
1.30389	-0.429585	r
1.28922	-0.420179	r
1.27337	-0.40734	r
1.30674	-0.428854	r
1.3613	-0.434146	r
1.38994	-0.459872	r
1.3937	-0.460965	r
1.39105	-0.448726	r
1.39738	-0.462506	r
1.33869	-0.423265	r
1.27809	-0.385579	r
1.22716	-0.339677	r
1.21183	-0.347848	r
1.24308	-0.388131	r
1.23965	-0.3651	r
1.30572	-0.405566	r
1.29467	-0.413185	r
1.26495	-0.410588	r
1.26145	-0.412997	r
1.27852	-0.429387	r
1.28499	-0.43063	r
1.20129	-0.401535	r
1.16027	-0.377939	r
1.15122	-0.374647	r
1.11506	-0.371341	r
1.0355	-0.317487	r
0.919789	-0.22615	r
0.943304	-0.25559	r
1.02173	-0.294861	r
1.03484	-0.305477	r
1.06509	-0.323196	r
1.07918	-0.346158	r
1.10556	-0.365322	r
1.03069	-0.327504	r
1.06198	-0.343754	r
1.03632	-0.343347	r
1.0851	-0.324568	r
1.13714	-0.338687	r
1.18132	-0.373694	r
1.18875	-0.362914	r
1.21692	-0.364597	r
1.22689	-0.363107	r
1.26158	-0.356829	r
1.22127	-0.341332	r
1.18378	-0.295899	r
1.25037	-0.346982	r
1.29213	-0.420092	r
1.26518	-0.402835	r
1.22854	-0.372955	r
1.27673	-0.373481	r
1.35662	-0.401587	r
1.41795	-0.447349	r
1.3596	-0.383525	r
1.35468	-0.366253	r
1.35971	-0.359219	r
1.39847	-0.42565	r
1.40188	-0.398513	r
1.37346	-0.348305	r
1.38413	-0.371936	r
1.36161	-0.370263	r
1.36427	-0.382676	r
1.36378	-0.362138	r
1.32426	-0.373455	r
1.31744	-0.3798	r
1.33908	-0.391527	r
1.3654	-0.401122	r
1.35134	-0.393449	r
1.3835	-0.413346	r
1.44383	-0.429296	r
1.4025	-0.452782	r
1.34389	-0.434308	r
1.45254	-0.476326	r
1.48044	-0.488427	r
1.49153	-0.499741	r
1.73282	-0.578419	r
1.57557	-0.520454	r
1.56191	-0.525456	r
1.59532	-0.544245	r
1.60047	-0.557942	r
1.61553	-0.556333	r
1.76783	-0.60278	r
1.87856	-0.657081	r
2.0617	-0.707046	r
2.05204	-0.694975	r
2.02506	-0.681641	r
1.92163	-0.62118	r
1.88844	-0.592299	r
1.73957	-0.505368	r
1.68584	-0.481023	r
1.68609	-0.463201	r
1.63972	-0.465747	r
1.60506	-0.394958	r
1.60603	-0.343212	r
1.67629	-0.200483	blue
1.6315	-0.266366	r
1.6671	-0.242943	blue
1.77735	-0.45335	r
1.85914	-0.494612	r
1.83514	-0.515877	r
1.89109	-0.570569	r
1.82692	-0.577123	r
1.82064	-0.579958	r
1.73348	-0.545268	r
1.75729	-0.549429	r
1.83321	-0.554979	r
1.85867	-0.605632	r
1.90609	-0.630414	r
1.94359	-0.656014	r
1.94021	-0.65522	r
2.01927	-0.69335	r
1.90807	-0.639204	r
1.91391	-0.652762	r
1.82373	-0.624719	r
1.80215	-0.620546	r
1.74029	-0.587462	r
1.73871	-0.586789	r
1.71013	-0.548981	r
1.72289	-0.542941	r
1.78203	-0.546894	r
1.80556	-0.561646	r
1.84823	-0.586966	r
1.77958	-0.543857	r
1.77866	-0.527888	r
1.80582	-0.561537	r
1.85079	-0.591497	r
1.81961	-0.58007	r
1.81203	-0.580224	r
1.86341	-0.601891	r
1.91288	-0.629394	r
1.93207	-0.633816	r
1.97646	-0.655269	r
2.02327	-0.682701	r
1.99681	-0.670908	r
2.02413	-0.679557	r
2.0183	-0.681797	r
2.10538	-0.731664	r
2.1373	-0.754728	r
2.18923	-0.77837	r
2.17597	-0.772536	r
2.1425	-0.761618	r
2.03395	-0.630973	r
2.07935	-0.718947	r
1.96499	-0.706785	r
1.96209	-0.706966	r
1.89996	-0.681176	r
1.87068	-0.681639	r
2.00035	-0.725791	r
1.96598	-0.716181	r
2.00678	-0.73924	r
2.06969	-0.76492	r
1.92671	-0.704552	r
1.93094	-0.711936	r
1.77526	-0.646246	r
1.76893	-0.648808	r
1.76549	-0.659131	r
1.77928	-0.667641	r
1.61363	-0.594943	r
1.54508	-0.573862	r
1.61226	-0.62517	r
1.64703	-0.630694	r
1.60877	-0.624773	r
1.68301	-0.656443	r
1.55997	-0.623329	r
1.44527	-0.590305	r
1.36905	-0.56417	r
1.40829	-0.566731	r
1.33598	-0.546756	r
1.26571	-0.521128	r
1.24301	-0.562135	r
1.09917	-0.514431	r
1.04513	-0.485094	r
1.2254	-0.517591	r
1.17601	-0.546197	r
1.28256	-0.576585	r
1.29401	-0.567698	r
1.33485	-0.563682	r
1.3595	-0.584018	r
1.32516	-0.599867	r
1.26734	-0.575122	r
0.993462	-0.583518	r
0.954254	-0.563479	r
1.11812	-0.575038	r
1.19114	-0.58751	r
1.05211	-0.568295	r
1.04006	-0.567199	r
1.08318	-0.588591	r
0.988338	-0.552719	r
0.984768	-0.545755	r
0.933718	-0.556782	r
0.90268	-0.546832	r
0.872475	-0.542248	r
0.827422	-0.545517	r
0.832397	-0.543538	r
0.740276	-0.54195	r
0.728402	-0.537749	r
0.732367	-0.536042	r
0.716598	-0.535252	r
0.749612	-0.480682	r
0.72284	-0.470752	r
0.772945	-0.430649	r
0.688261	-0.368624	r
0.538834	-0.399583	blue
0.54375	-0.441778	blue
0.586704	-0.405795	blue
0.527698	-0.347032	blue
0.43743	-0.343821	blue
0.4421	-0.395821	blue
0.402422	-0.383787	blue
0.393852	-0.355489	blue
0.326458	-0.370572	blue
0.320678	-0.371219	blue
0.259532	-0.380998	blue
0.209042	-0.404429	blue
0.153225	-0.392358	blue
0.106475	-0.396757	blue
-0.0360357	-0.375014	blue
-0.0327372	-0.36404	blue
-0.0387321	-0.375972	blue
-0.0508266	-0.37949	blue
-0.116845	-0.362881	blue
-0.115831	-0.359466	blue
-0.121172	-0.363923	blue
-0.150671	-0.361673	blue
-0.153659	-0.351482	blue
-0.154401	-0.343527	blue
-0.154951	-0.344666	blue
-0.156133	-0.344064	blue
-0.156327	-0.342707	blue
-0.158005	-0.339967	blue
-0.160624	-0.339219	blue
-0.158873	-0.338345	blue
-0.159539	-0.335064	blue
-0.159501	-0.338143	blue
-0.160675	-0.337414	blue
-0.152405	-0.343824	blue
-0.150356	-0.344711	blue
-0.153886	-0.348087	blue
-0.150913	-0.351907	blue
-0.158606	-0.34751	blue
-0.148264	-0.34225	blue
-0.151387	-0.343966	blue
-0.142075	-0.344037	blue
-0.150723	-0.34425	blue
-0.150394	-0.346399	blue
-0.152857	-0.349999	blue
-0.154446	-0.354869	blue
-0.162229	-0.363338	blue
-0.170097	-0.366679	blue
-0.165401	-0.370483	blue
-0.16815	-0.370923	blue
-0.163624	-0.372038	blue
-0.159593	-0.374647	blue
-0.160431	-0.373673	blue
-0.164296	-0.374558	blue
-0.161763	-0.375053	blue
-0.158997	-0.373435	blue
-0.166528	-0.374775	blue
-0.165668	-0.376466	blue
-0.161203	-0.375279	blue
-0.165275	-0.376856	blue
-0.161139	-0.37408	blue
-0.171521	-0.383343	blue
-0.159558	-0.376231	blue
-0.159765	-0.374862	blue
-0.170611	-0.380986	blue
-0.176203	-0.381485	blue
-0.187029	-0.387172	blue
-0.186469	-0.39042	blue
-0.186556	-0.39165	blue
-0.180785	-0.396241	blue
-0.179998	-0.381638	blue
-0.173029	-0.371121	blue
-0.170547	-0.368104	blue
-0.169004	-0.371123	blue
-0.170288	-0.369753	blue
-0.175835	-0.37487	blue
-0.169179	-0.369269	blue
-0.169404	-0.368255	blue
-0.178415	-0.368279	blue
-0.174674	-0.362957	blue
-0.172243	-0.365235	blue
-0.170188	-0.364362	blue
-0.172233	-0.360499	blue
-0.176966	-0.361394	blue
-0.172917	-0.358722	blue
-0.164645	-0.362204	blue
-0.15604	-0.366888	blue
-0.156547	-0.365553	blue
-0.161401	-0.362269	blue
-0.160954	-0.362921	blue
-0.161202	-0.363133	blue
-0.161744	-0.363374	blue
-0.158803	-0.364198	blue
-0.164632	-0.362557	blue
-0.165181	-0.361793	blue
-0.17476	-0.357169	blue
-0.172814	-0.358099	blue
-0.174163	-0.358199	blue
-0.160251	-0.361015	blue
-0.16805	-0.360024	blue
-0.16881	-0.361377	blue
-0.169623	-0.360243	blue
-0.171188	-0.361155	blue
-0.175671	-0.355636	blue
-0.176155	-0.35929	blue
-0.172026	-0.358334	blue
-0.179779	-0.356298	blue
-0.175175	-0.360128	blue
-0.176137	-0.363003	blue
-0.171675	-0.362464	blue
-0.172706	-0.361655	blue
-0.171782	-0.362341	blue
-0.171114	-0.364228	blue
-0.173963	-0.36174	blue
-0.176935	-0.361142	blue
-0.172984	-0.36229	blue
-0.176473	-0.361294	blue
-0.172795	-0.362002	blue
-0.177	-0.362238	blue
-0.17543	-0.362745	blue
-0.174077	-0.36001	blue
-0.175122	-0.359562	blue
-0.171717	-0.360067	blue
-0.163078	-0.365205	blue
-0.161684	-0.365162	blue
-0.171492	-0.362409	blue
-0.172925	-0.362034	blue
-0.175708	-0.359187	blue
-0.170062	-0.362824	blue
-0.173968	-0.362451	blue
-0.17483	-0.360878	blue
-0.172195	-0.362541	blue
-0.172266	-0.364394	blue
-0.16389	-0.368249	blue
-0.158917	-0.369453	blue
-0.164017	-0.366569	blue
-0.15483	-0.369157	blue
-0.15278	-0.371771	blue
-0.154231	-0.37136	blue
-0.15723	-0.37057	blue
-0.159181	-0.369536	blue
-0.151286	-0.375618	blue
-0.150977	-0.377654	blue
-0.142526	-0.380628	blue
-0.136119	-0.383903	blue
-0.131162	-0.389699	blue
-0.131108	-0.390979	blue
-0.127543	-0.396209	blue
-0.130628	-0.396159	blue
-0.127439	-0.399692	blue
-0.145362	-0.397453	blue
-0.158714	-0.397976	blue
-0.151113	-0.397008	blue
-0.16647	-0.397271	blue
-0.166201	-0.402192	blue
-0.208127	-0.418842	blue
-0.233139	-0.421101	blue
-0.239779	-0.415123	blue
-0.235187	-0.416215	blue
-0.209352	-0.413029	blue
-0.217057	-0.418679	blue
-0.217926	-0.419245	blue
-0.216573	-0.412959	blue
-0.213611	-0.400206	blue
-0.205922	-0.390838	blue
-0.188113	-0.389105	blue
-0.168937	-0.395179	blue
-0.176969	-0.386431	blue
-0.174688	-0.38605	blue
-0.169134	-0.388382	blue
-0.167701	-0.3867	blue
-0.163422	-0.388999	blue
-0.171931	-0.38514	blue
-0.173841	-0.380828	blue
-0.179678	-0.387607	blue
-0.177277	-0.387301	blue
-0.190807	-0.384432	blue
-0.195332	-0.38506	blue
-0.197274	-0.384529	blue
-0.198517	-0.384834	blue
-0.210961	-0.38456	blue
-0.207881	-0.380279	blue
-0.22487	-0.388721	blue
-0.233091	-0.399157	blue
-0.225231	-0.391566	blue
-0.223799	-0.381324	blue
-0.237363	-0.376079	blue
-0.232347	-0.370813	blue
-0.245211	-0.368185	blue
-0.261505	-0.360226	blue
-0.288766	-0.364606	blue
-0.310991	-0.369725	blue
-0.345009	-0.393587	blue
-0.322066	-0.404016	blue
-0.28728	-0.408152	blue
-0.284158	-0.411874	blue
-0.285929	-0.415817	blue
-0.2809	-0.416792	blue
-0.280917	-0.424043	blue
-0.276353	-0.42797	blue
-0.249498	-0.418484	blue
-0.24626	-0.423042	blue
-0.260032	-0.422339	blue
-0.261306	-0.426229	blue
-0.255064	-0.430693	blue
-0.215062	-0.4186	blue
-0.187908	-0.416281	blue
-0.176241	-0.417926	blue
-0.163281	-0.423686	blue
-0.133178	-0.428315	blue
-0.0991321	-0.443727	blue
-0.0419674	-0.465864	blue
0.0129945	-0.498609	blue
0.0513492	-0.516843	blue
0.118085	-0.5871	blue
0.148695	-0.610984	blue
0.173869	-0.633675	blue
0.213021	-0.662845	blue
0.312132	-0.653533	blue
0.365239	-0.625863	blue
0.381147	-0.583088	blue
0.340843	-0.574907	blue
0.440215	-0.611564	blue
0.498711	-0.568905	blue
0.52549	-0.548713	blue
0.446496	-0.574816	blue
0.47237	-0.580343	blue
0.373945	-0.54734	blue
0.398014	-0.522338	blue
0.428646	-0.522344	blue
0.453651	-0.527357	blue
0.400687	-0.536491	blue
0.368337	-0.593853	blue
0.329219	-0.578004	blue
0.231269	-0.587825	blue
0.172071	-0.594091	blue
0.104521	-0.592922	blue
0.0844469	-0.499873	blue
-0.099257	-0.494573	blue
-0.170353	-0.487306	blue
-0.207626	-0.478524	blue
-0.117127	-0.469549	blue
-0.0315168	-0.470071	blue
-0.023865	-0.458102	blue
-0.0910552	-0.462916	blue
-0.0356186	-0.433627	blue
0.073857	-0.442441	blue
0.0436985	-0.440911	blue
-0.0231045	-0.428078	blue
-0.0434351	-0.402333	blue
-0.0241423	-0.391822	blue
-0.0883457	-0.365829	blue
-0.126561	-0.351471	blue
-0.129401	-0.335476	blue
-0.0424583	-0.32341	blue
0.0337319	-0.33122	blue
0.130436	-0.342481	blue
0.176862	-0.35665	blue
0.182887	-0.353437	blue
0.171695	-0.357395	blue
0.157464	-0.360273	blue
0.195506	-0.38548	blue
-0.000160786	-0.337969	blue
-0.136195	-0.303848	blue
-0.189761	-0.290203	blue
-0.192181	-0.295556	blue
-0.283723	-0.286927	blue
-0.366663	-0.302242	g
-0.436215	-0.289017	g
-0.431679	-0.275086	g
-0.462527	-0.294035	g
-0.457602	-0.289069	g
-0.479249	-0.314053	g
-0.533691	-0.338131	g
-0.55045	-0.355314	g
-0.560715	-0.345271	g
-0.536458	-0.333359	g
-0.572314	-0.335045	g
-0.602842	-0.35207	g
-0.543356	-0.293368	g
-0.571693	-0.278765	g
-0.560395	-0.267311	g
-0.525821	-0.266037	g
-0.53438	-0.26541	g
-0.548871	-0.260145	g
-0.537398	-0.247698	g
-0.540095	-0.253798	g
-0.594209	-0.291406	g
-0.609613	-0.305779	g
-0.664116	-0.327001	g
-0.63937	-0.262465	g
-0.634084	-0.289664	g
-0.597968	-0.231868	g
-0.623991	-0.240494	g
-0.619581	-0.261354	g
-0.606922	-0.264984	g
-0.595533	-0.208415	g
-0.58536	-0.193036	g
-0.590575	-0.178808	g
-0.588935	-0.184608	g
-0.58858	-0.173605	g
-0.583301	-0.16725	g
-0.581624	-0.161707	g
-0.595615	-0.167428	g
-0.616904	-0.183724	g
-0.616336	-0.183945	g
-0.603183	-0.165026	g
-0.592678	-0.156649	g
-0.588851	-0.157782	g
-0.597439	-0.162462	g
-0.608119	-0.165822	g
-0.597516	-0.166997	g
-0.605552	-0.162705	g
-0.608371	-0.162407	g
-0.608979	-0.129459	g
-0.616102	-0.141839	g
-0.623528	-0.148479	g
-0.616884	-0.150971	g
-0.610929	-0.142855	g
-0.637266	-0.150821	g
-0.636935	-0.178823	g
-0.630821	-0.179869	g
-0.643019	-0.182166	g
-0.64544	-0.179831	g
-0.63816	-0.162276	g
-0.626581	-0.161791	g
-0.618076	-0.165184	g
-0.608754	-0.136007	g
-0.594198	-0.10191	g
-0.584808	-0.0683746	g
-0.590055	-0.076427	g
-0.601167	-0.102141	g
-0.582382	-0.075258	g
-0.59348	-0.0819922	g
-0.592616	-0.111573	g
-0.58383	-0.0738906	g
-0.596989	-0.107812	g
-0.602551	-0.121796	g
-0.609993	-0.125852	g
-0.590259	-0.113017	g
-0.592809	-0.10487	g
-0.580529	-0.0978461	g
-0.580966	-0.101272	g
-0.573999	-0.0920354	g
-0.592141	-0.0774227	g
-0.583548	-0.0572184	g
-0.597781	-0.0655217	g
-0.604384	-0.0689588	g
-0.616701	-0.0731385	g
-0.618659	-0.0589662	g
-0.59923	-0.0234959	g
-0.596864	0.0248152	g
-0.61864	-0.0209509	g
-0.646573	-0.0604739	g
-0.640087	-0.0267182	g
-0.635998	-0.00483671	g
-0.632337	0.0385841	g
-0.655528	0.041965	g
-0.653745	0.0463386	g
-0.635735	0.0780231	g
-0.639569	0.0642576	g
-0.665001	0.0674166	g
-0.674916	0.131864	g
-0.749442	0.0157075	g
-0.823764	-0.0617346	g
-0.81951	-0.0597499	g
-0.82331	-0.0786119	g
-0.822111	-0.0717273	g
-0.820681	-0.0647944	g
-0.7729	0.020524	g
-0.822112	-0.0204572	g
-0.897362	-0.0834515	g
-0.942983	-0.0678422	g
-0.937503	-0.0664818	g
-0.92135	-0.0867245	g
-0.993124	-0.105399	g
-0.993749	-0.0979376	g
-0.941061	-0.0937295	g
-0.928962	-0.0884619	g
-0.941632	-0.0907516	g
-0.935351	-0.09775	g
-0.932656	-0.100887	g
-0.881416	-0.0832239	g
-0.81678	-0.0346698	g
-0.838114	-0.0273228	g
-0.828642	-0.0257108	g
-0.834	-0.017619	g
-0.835417	-0.0113818	g
-0.821853	0.0180542	g
-0.851981	-0.00601451	g
-0.873479	0.00219165	g
-0.841629	0.00733066	g
-0.828903	0.0202196	g
-0.793558	0.0938325	g
-0.756615	0.184065	g
-0.755273	0.209227	g
-0.780834	0.158254	g
-0.768206	0.192066	g
-0.745515	0.240467	g
-0.746512	0.247419	g
-0.764594	0.204432	g
-0.744618	0.24579	g
-0.787694	0.168673	g
-0.846774	0.111665	g
-0.766519	0.244625	g
-0.759449	0.257108	g
-0.77994	0.25942	g
-0.825367	0.205957	g
-0.826182	0.201758	g
-0.772475	0.253825	g
-0.757064	0.270039	g
-0.734559	0.301968	g
-0.776313	0.265587	g
-0.785459	0.268686	g
-0.824672	0.237546	g
-0.777612	0.259763	g
-0.788746	0.263706	g
-0.778973	0.265551	g
-0.82059	0.229885	g
-0.780607	0.264745	g
-0.76626	0.297398	g
-0.799899	0.292036	g
-0.787267	0.295126	g
-0.805317	0.297709	g
-0.84511	0.278716	g
-0.871247	0.255846	g
-0.845242	0.279729	g
-0.826349	0.300601	g
-0.877129	0.281433	g
-0.941849	0.24489	g
-0.97994	0.16962	g
-0.984209	0.148906	g
-0.978162	0.167548	g
-0.961664	0.18611	g
-0.910244	0.251722	g
-0.999196	0.198722	g
-1.0718	0.134788	g
-1.03263	0.129043	g
-1.0033	0.151245	g
-1.08805	0.149646	g
-1.1106	0.154773	g
-1.12749	0.160483	g
-1.16319	0.166811	g
-1.09925	0.15462	g
-1.07122	0.142851	g
-1.03374	0.138233	g
-1.01255	0.128751	g
-1.01359	0.128068	g
-0.943988	0.134606	g
-0.99993	0.142898	g
-0.996222	0.182615	g
-0.947878	0.172686	g
-0.947698	0.176862	g
-1.04501	0.154732	g
-1.04806	0.15177	g
-1.04221	0.147595	g
-0.954261	0.151291	g
-0.958772	0.170102	g
-0.981566	0.179352	g
-1.02372	0.148307	g
-1.07133	0.154221	g
-1.00966	0.141893	g
-0.959851	0.151295	g
-0.90763	0.22734	g
-0.974912	0.181138	g
-1.0679	0.158032	g
-1.10973	0.164404	g
-1.07359	0.160515	g
-1.07204	0.161109	g
-1.03208	0.155364	g
-0.996348	0.154032	g
-1.03992	0.160492	g
-1.07286	0.165073	g
-1.07045	0.161253	g
-1.05663	0.161425	g
-0.976771	0.152018	g
-0.985023	0.153142	g
-1.02791	0.159299	g
-1.01651	0.158325	g
-1.0048	0.156434	g
-1.00056	0.156121	g
-1.01336	0.157993	g
-1.03572	0.16162	g
-1.06254	0.166315	g
-0.998541	0.156835	g
-1.00043	0.156327	g
-1.03032	0.159953	g
-1.03899	0.161659	g
-1.0577	0.16459	g
-1.03494	0.161364	g
-1.03009	0.160826	g
-1.03883	0.162339	g
-1.07257	0.167698	g
-1.05752	0.166222	g
-1.05933	0.166516	g
-1.11414	0.1738	g
-1.07874	0.16975	g
-1.10452	0.172599	g
-1.12476	0.175022	g
-1.12565	0.175182	g
-1.06283	0.167661	g
-1.07104	0.168536	g
-1.12023	0.174345	g
-1.14102	0.177048	g
-1.19873	0.184776	g
-1.14064	0.178129	g
-1.08656	0.171694	g
-1.12636	0.176291	g
-1.17222	0.18068	g
-1.18855	0.182452	g
-1.18164	0.181438	g
-1.16927	0.180037	g
-1.13673	0.175422	g
-1.15717	0.177407	g
-1.19543	0.182807	g
-1.18305	0.181584	g
-1.20425	0.184602	g
-1.19664	0.183639	g
-1.22218	0.187194	g
-1.23919	0.189406	g
-1.37406	0.211836	g
-1.32164	0.20388	g
-1.29752	0.200519	g
-1.27922	0.198438	g
-1.31438	0.202777	g
-1.35067	0.2093	g
-1.43099	0.223716	g
-1.4258	0.222703	g
-1.38116	0.213796	g
-1.43373	0.223089	g
-1.48198	0.232903	g
-1.47785	0.232578	g
-1.56125	0.244221	g
-1.57459	0.24544	g
-1.56569	0.245542	g
-1.60975	0.251958	g
-1.59292	0.248908	g
-1.61235	0.250877	g
-1.62255	0.253382	g
-1.62858	0.253197	g
-1.63121	0.2536	g
-1.63067	0.251398	g
-1.63819	0.253041	g
-1.63982	0.254026	g
-1.63676	0.252244	g
-1.63588	0.25126	g
-1.63744	0.25166	g
-1.63523	0.250669	g
-1.63473	0.250112	g
-1.63171	0.249283	g
-1.63796	0.25316	g
-1.63845	0.252287	g
-1.63852	0.252195	g
-1.64828	0.253765	g
-1.64951	0.255245	g
-1.64143	0.251369	g
-1.63801	0.250283	g
-1.62837	0.248179	g
-1.63121	0.24886	g
-1.63367	0.24968	g
-1.63174	0.249636	g
-1.63048	0.248979	g
-1.52654	0.238662	g
-1.51569	0.235737	g
-1.544	0.236148	g
-1.62484	0.247703	g
-1.59904	0.243863	g
-1.61734	0.24391	g
-1.62399	0.246298	g
-1.61424	0.245187	g
-1.59507	0.241625	g
-1.62139	0.246398	g
-1.6093	0.246034	g
-1.52565	0.235985	g
-1.51852	0.233428	g
-1.59286	0.244498	g
-1.63517	0.246856	g
-1.63185	0.244681	g
-1.60541	0.238481	g
-1.57035	0.23332	g
-1.58259	0.220736	g
-1.53105	0.222806	g
-1.55848	0.223714	g
-1.49093	0.217545	g
-1.43192	0.211306	g
-1.40758	0.208339	g
-1.39657	0.196953	g
-1.39241	0.19697	g
-1.41506	0.208753	g
-1.4478	0.215955	g
-1.48335	0.219336	g
-1.48142	0.220659	g
-1.49621	0.218357	g
-1.49237	0.219603	g
-1.52823	0.228062	g
-1.48383	0.222193	g
-1.48129	0.223639	g
-1.47104	0.219182	g
-1.51236	0.223792	g
-1.49083	0.220978	g
-1.51582	0.228317	g
-1.53886	0.229816	g
-1.56634	0.230902	g
-1.56108	0.227882	g
-1.5802	0.230677	g
-1.58201	0.229342	g
-1.58821	0.231163	g
-1.5899	0.231409	g
-1.57463	0.228034	g
-1.4974	0.2168	g
-1.52078	0.218918	g
-1.53716	0.223293	g
-1.47538	0.218129	g
-1.47858	0.216655	g
-1.47412	0.216178	g
-1.53026	0.222592	g
-1.4753	0.212353	g
-1.44642	0.208949	g
-1.38783	0.199583	g
-1.36937	0.195747	g
-1.36191	0.193381	g
-1.35268	0.192175	g
-1.33899	0.191528	g
-1.3653	0.196218	g
-1.36049	0.194488	g
-1.41274	0.201714	g
-1.42445	0.20468	g
-1.45561	0.201653	g
-1.50609	0.193678	g
-1.55158	0.183602	g
-1.66027	0.20019	g
-1.66531	0.19648	g
-1.66186	0.190532	g
-1.68023	0.199052	g
-1.6269	0.190923	g
-1.63617	0.194276	g
-1.60217	0.1957	g
-1.57022	0.195178	g
-1.5748	0.216425	g
-1.61589	0.220681	g
-1.58566	0.221543	g
-1.59869	0.226373	g
-1.5605	0.216285	g
-1.45858	0.196885	g
-1.46746	0.201184	g
-1.4138	0.191321	g
-1.41585	0.191749	g
-1.37859	0.178244	g
-1.32851	0.173513	g
-1.28001	0.163009	g
-1.18017	0.147175	g
-1.14609	0.145757	g
-1.14592	0.148883	g
-1.10569	0.139331	g
-1.11483	0.143593	g
-1.10909	0.143492	g
-1.1408	0.150585	g
-1.18653	0.154309	g
-1.27924	0.153937	g
-1.30355	0.152066	g
-1.37034	0.148516	g
-1.38652	0.137983	g
-1.37357	0.13355	g
-1.41493	0.139199	g
-1.48666	0.158195	g
-1.58953	0.179083	g
-1.57307	0.179477	g
-1.56025	0.177446	g
-1.52489	0.171097	g
-1.45489	0.181868	g
-1.36188	0.181588	g
-1.34389	0.187016	g
-1.28889	0.179145	g
-1.24102	0.172411	g
-1.17532	0.163078	g
-1.13237	0.158498	g
-1.1084	0.15483	g
-1.08291	0.150861	g
-1.06832	0.148533	g
-1.0845	0.151155	g
-1.09591	0.152803	g
-1.05873	0.148274	g
-1.03951	0.14568	g
-1.02778	0.14416	g
-1.02228	0.143365	g
-1.00026	0.139774	g
-0.990085	0.137259	g
-0.989976	0.136293	g
-1.01954	0.140209	g
-1.04902	0.14288	g
-1.08355	0.147715	g
-1.14376	0.155962	g
-1.21782	0.166456	g
-1.27669	0.175026	g
-1.35531	0.186855	g
-1.4299	0.196425	g
-1.46124	0.199642	g
-1.51368	0.209432	g
-1.56478	0.207364	g
-1.57779	0.197129	g
-1.58646	0.198249	g
-1.63261	0.20297	g
-1.65328	0.198718	g
-1.62684	0.191088	g
-1.61079	0.187647	g
-1.6463	0.197962	g
-1.62332	0.199096	g
-1.55007	0.184373	g
-1.62456	0.20207	g
-1.69748	0.210406	g
-1.70255	0.209246	g
-1.71759	0.212647	g
-1.71924	0.217514	g
-1.70106	0.20776	g
-1.62169	0.194966	g
-1.56324	0.196631	g
-1.48709	0.190662	g
-1.32333	0.172324	g
-1.24747	0.166352	g
-1.1274	0.145039	g
-0.994863	0.116555	g
-1.01398	0.122136	g
-1.05125	0.133723	g
-1.12517	0.148926	g
-1.07712	0.141249	g
-0.981662	0.122917	g
-0.94805	0.117382	g
-0.897447	0.10627	g
-0.882744	0.0961757	g
-0.871239	0.0969445	g
-0.86906	0.0976141	g
-0.848275	0.118448	g
-0.847383	0.12343	g
-0.845427	0.123252	g
-0.884819	0.0867767	g
-0.878162	0.0865343	g
-0.866708	0.0872517	g
-0.858841	0.0948751	g
-0.870406	0.0851832	g
-0.873844	0.0827053	g
-0.875215	0.0856582	g
-0.873447	0.0858597	g
-0.861497	0.0810592	g
-0.853498	0.0764901	g
-0.862824	0.0785819	g
-0.869832	0.0792562	g
-0.879281	0.0808704	g
-0.886498	0.0868125	g
-0.888192	0.0884738	g
-0.891947	0.0929314	g
-0.887157	0.0903537	g
-0.887543	0.0879671	g
-0.889745	0.0899682	g
-0.895646	0.0927085	g
-0.890224	0.0908757	g
-0.888512	0.0892951	g
-0.892511	0.0906542	g
-0.91661	0.0977322	g
-0.907666	0.0945632	g
-0.903629	0.0939685	g
-0.890815	0.0879482	g
-0.883559	0.0814043	g
-0.891479	0.0821864	g
-0.917285	0.0809607	g
-0.934582	0.086503	g
-0.941494	0.0881456	g
-0.966926	0.0954594	g
-0.981388	0.0978433	g
-1.04884	0.109129	g
-1.08496	0.112758	g
-1.15141	0.128954	g
-1.20986	0.137761	g
-1.29606	0.147842	g
-1.38949	0.136319	g
-1.44233	0.142843	g
-1.46185	0.148209	g
-1.46789	0.158668	g
-1.45576	0.163918	g
-1.46805	0.168409	g
-1.45138	0.168157	g
-1.47643	0.164715	g
-1.39568	0.171625	g
-1.39029	0.175228	g
-1.37674	0.178726	g
-1.3699	0.175271	g
-1.3867	0.171762	g
-1.38883	0.161819	g
-1.41387	0.162513	g
-1.42095	0.163798	g
-1.40709	0.163856	g
-1.41982	0.158958	g
-1.4033	0.158514	g
-1.37909	0.156778	g
-1.31492	0.172727	g
-1.29426	0.1668	g
-1.3115	0.162983	g
-1.30517	0.164706	g
-1.31247	0.159404	g
-1.29311	0.153939	g
-1.28328	0.16029	g
-1.27164	0.165529	g
-1.25464	0.161105	g
-1.22538	0.160897	g
-1.21425	0.163724	g
-1.20438	0.163832	g
-1.21511	0.178385	g
-1.21716	0.178623	g
-1.20784	0.172127	g
-1.20193	0.168867	g
-1.18602	0.175993	g
-1.15204	0.155428	g
-1.15862	0.15835	g
-1.22419	0.172724	g
-1.29244	0.166735	g
-1.43052	0.167872	g
-1.48781	0.170027	g
-1.53004	0.185343	g
-1.46045	0.189492	g
-1.50691	0.188798	g
-1.53745	0.227828	g
-1.54863	0.201208	g
-1.51818	0.226543	g
-1.52049	0.21987	g
-1.50127	0.216113	g
-1.50844	0.189827	g
-1.49957	0.203589	g
-1.51778	0.209058	g
-1.47968	0.204812	g
-1.4688	0.208224	g
-1.52651	0.223026	g
-1.56679	0.230835	g
-1.62294	0.24562	g
-1.52854	0.231345	g
-1.48951	0.224705	g
-1.43671	0.214828	g
-1.37678	0.210297	g
-1.3116	0.218622	g
-1.33362	0.222746	g
-1.37768	0.218225	g
-1.37719	0.212095	g
-1.35691	0.21828	g
-1.33261	0.215869	g
-1.38837	0.221774	g
-1.37682	0.220508	g
-1.35131	0.248991	g
-1.41002	0.259868	g
-1.56793	0.271328	g
-1.66468	0.261292	g
-1.7459	0.291318	g
-1.69574	0.259168	g
-1.74278	0.28117	g
-1.73301	0.295934	g
-1.6758	0.308443	g
-1.72523	0.315985	g
-1.75352	0.326849	g
-1.75874	0.327136	g
-1.71278	0.294026	g
-1.7602	0.290935	g
-1.75182	0.301938	g
-1.72185	0.308949	g
-1.66916	0.323917	g
-1.70436	0.330992	g
-1.66151	0.330798	g
-1.67938	0.33168	g
-1.46845	0.299194	g
-1.42134	0.296641	g
-1.34164	0.291755	g
-1.28758	0.284485	g
-1.26351	0.277287	g
-1.27208	0.284856	g
-1.26593	0.281896	g
-1.26593	0.280641	g
-1.27816	0.280986	g
-1.26046	0.268076	g
-1.20382	0.251359	g
-1.12961	0.24429	g
-1.12036	0.240013	g
-1.12453	0.242241	g
-1.0824	0.242195	g
-1.13162	0.244981	g
-1.17518	0.249915	g
-1.15821	0.242368	g
-1.17541	0.250165	g
-1.22909	0.273548	g
-1.20558	0.26319	g
-1.2115	0.268983	g
-1.23779	0.281502	g
-1.26293	0.280528	g
-1.22752	0.290827	g
-1.21574	0.288787	g
-1.2494	0.297244	g
-1.20005	0.293023	g
-1.15437	0.284261	g
-1.19448	0.302742	g
-1.21272	0.306988	g
-1.20624	0.309805	g
-1.18845	0.301107	g
-1.20428	0.311149	g
-1.23185	0.311138	g
-1.23557	0.315176	g
-1.15855	0.308016	g
-1.11859	0.301383	g
-1.171	0.299912	g
-1.15581	0.291972	g
-1.15101	0.295273	g
-1.13291	0.293432	g
-1.08509	0.284359	g
-1.04321	0.263459	blue
-1.01997	0.240522	blue
-1.06498	0.273424	g
-1.01697	0.260337	blue
-0.999133	0.274454	blue
-0.987379	0.279246	blue
-0.960072	0.256711	blue
-0.949569	0.245638	blue
-0.971007	0.220158	blue
-0.97237	0.250408	blue
-0.926459	0.245338	blue
-0.914407	0.239737	blue
-0.922059	0.248674	blue
-0.936566	0.248242	blue
-0.933452	0.250072	blue
-0.901734	0.243548	blue
-0.888437	0.228869	blue
-0.862593	0.229928	blue
-0.879467	0.234197	blue
-0.863393	0.229157	blue
-0.856977	0.223941	blue
-0.874266	0.215858	blue
-0.845921	0.201456	blue
-0.842789	0.160991	blue
-0.861471	0.15787	blue
-0.851906	0.154688	blue
-0.846355	0.156731	blue
-0.819394	0.141235	blue
-0.821203	0.138375	blue
-0.845625	0.129557	blue
-0.867791	0.133568	blue
-0.88667	0.137662	blue
-0.838308	0.137501	blue
-0.800905	0.160476	blue
-0.763105	0.185285	blue
-0.782744	0.189009	blue
-0.760828	0.192483	blue
-0.758897	0.194861	blue
-0.757762	0.197314	blue
-0.75861	0.19662	blue
-0.755895	0.189529	blue
-0.748654	0.179749	blue
-0.751925	0.186664	blue
-0.743183	0.177083	blue
-0.723658	0.165802	blue
-0.72487	0.184169	blue
-0.726244	0.188958	blue
-0.749634	0.204116	blue
-0.726215	0.212579	blue
-0.7062	0.225771	blue
-0.70414	0.231277	blue
-0.709285	0.243844	blue
-0.710874	0.251641	blue
-0.710486	0.246043	blue
-0.712053	0.2347	blue
-0.706769	0.225635	blue
-0.708245	0.226386	blue
-0.707507	0.230804	blue
-0.715431	0.227582	blue
-0.709103	0.208691	blue
-0.712821	0.20161	blue
-0.704649	0.194802	blue
-0.694191	0.200864	blue
-0.690091	0.207496	blue
-0.686563	0.206728	blue
-0.67789	0.174065	blue
-0.687355	0.192392	blue
-0.6817	0.193593	blue
-0.682681	0.194196	blue
-0.685514	0.189432	blue
-0.686333	0.191273	blue
-0.679658	0.179711	blue
-0.675381	0.141388	blue
-0.674154	0.139806	blue
-0.675921	0.174497	blue
-0.672723	0.173023	blue
-0.674803	0.181819	blue
-0.671915	0.163718	blue
-0.669251	0.143978	blue
-0.668274	0.148997	blue
-0.667294	0.166572	blue
-0.668767	0.183434	blue
-0.663336	0.201023	blue
-0.658602	0.212074	blue
-0.657703	0.21086	blue
-0.676402	0.228116	blue
-0.653262	0.181219	blue
-0.66332	0.17694	blue
-0.664286	0.180877	blue
-0.651954	0.190751	blue
-0.650472	0.182692	blue
-0.650828	0.176472	blue
-0.65764	0.184714	blue
-0.652329	0.18164	blue
-0.651101	0.170876	blue
-0.659067	0.189291	blue
-0.666209	0.201294	blue
-0.655137	0.212893	blue
-0.656633	0.229948	blue
-0.649882	0.229492	blue
-0.657992	0.24739	blue
-0.662896	0.25068	blue
-0.651709	0.217804	blue
-0.652662	0.217402	blue
-0.649147	0.224491	blue
-0.643013	0.229118	blue
-0.656017	0.273962	blue
-0.649329	0.304028	blue
-0.645908	0.311869	blue
-0.658627	0.29329	blue
-0.665466	0.28701	blue
-0.650829	0.312993	blue
-0.628432	0.332952	blue
-0.633268	0.323652	blue
-0.628701	0.339444	blue
-0.625456	0.337672	blue
-0.626451	0.3387	blue
-0.630515	0.339795	blue
-0.627253	0.368195	blue
-0.616001	0.376749	blue
-0.603497	0.395519	blue
-0.593447	0.42184	blue
-0.577597	0.44706	blue
-0.568798	0.45989	blue
-0.601977	0.406381	blue
-0.593365	0.44114	blue
-0.600094	0.429957	blue
-0.593999	0.44183	blue
-0.613095	0.394118	blue
-0.602548	0.420083	blue
-0.604834	0.419849	blue
-0.620847	0.377732	blue
-0.614333	0.392189	blue
-0.595088	0.445863	blue
-0.594612	0.460725	blue
-0.590366	0.480261	blue
-0.603494	0.449557	blue
-0.604254	0.448906	blue
-0.609528	0.426192	blue
-0.613991	0.413795	blue
-0.621264	0.387447	blue
-0.620465	0.363746	blue
-0.614621	0.374586	blue
-0.622741	0.386831	blue
-0.599667	0.437637	blue
-0.595802	0.440388	blue
-0.603349	0.40557	blue
-0.602185	0.410968	blue
-0.575254	0.483229	blue
-0.573626	0.482201	blue
-0.571253	0.478199	blue
-0.57515	0.482852	blue
-0.575399	0.47693	blue
-0.550063	0.540989	blue
-0.524545	0.585289	blue
-0.512655	0.583407	blue
-0.48551	0.638189	blue
-0.488861	0.629393	blue
-0.489358	0.645348	blue
-0.464988	0.691462	blue
-0.463037	0.693277	blue
-0.461968	0.688767	blue
-0.451751	0.702787	blue
-0.453195	0.694695	blue
-0.441455	0.707536	blue
-0.436578	0.697315	blue
-0.434291	0.688259	blue
-0.433363	0.67535	blue
-0.432177	0.675156	blue
-0.426001	0.677485	blue
-0.409292	0.69283	blue
-0.397239	0.71389	blue
-0.391992	0.725134	blue
-0.404716	0.707622	blue
-0.422514	0.687349	blue
-0.411351	0.692527	blue
-0.412954	0.680341	blue
-0.400353	0.693489	blue
-0.39781	0.696788	blue
-0.401621	0.689674	blue
-0.381629	0.708741	blue
-0.363669	0.733106	blue
-0.355975	0.743494	blue
-0.349601	0.750275	blue
-0.339734	0.763665	blue
-0.340937	0.76402	blue
-0.33783	0.770398	blue
-0.333531	0.776492	blue
-0.32101	0.793696	blue
-0.313922	0.804264	blue
-0.3028	0.812884	blue
-0.298058	0.819811	blue
-0.291571	0.827172	blue
-0.276577	0.851313	blue
-0.23417	0.914261	blue
-0.211584	0.949497	blue
-0.188734	0.984415	blue
-0.171339	1.0117	blue
-0.146854	1.03637	blue
-0.146819	1.03629	blue
-0.139517	1.04632	blue
-0.13143	1.0608	blue
-0.125342	1.07155	blue
-0.121089	1.07374	blue
-0.116876	1.07579	blue
-0.1039	1.07663	blue
-0.100619	1.07418	blue
-0.100619	1.07418	blue
-0.100585	1.07409	blue
-0.0890517	1.09459	blue
-0.0571255	1.1557	blue
-0.0275524	1.18932	blue
-0.00920715	1.21972	blue
0.00374584	1.23427	blue
0.00374584	1.23427	blue
0.00803966	1.24443	blue
0.0155291	1.2579	blue
0.0076181	1.24947	blue
0.0094133	1.25224	blue
0.0179561	1.26462	blue
0.0292819	1.28402	blue
0.0329231	1.29046	blue
0.0594064	1.32735	blue
0.0629367	1.33322	blue
0.0775639	1.35653	blue
0.0910348	1.37217	blue
0.118058	1.38703	blue
0.110254	1.39982	blue
0.110145	1.39888	blue
0.120105	1.40977	blue
0.110188	1.40268	blue
0.124067	1.41204	blue
0.13436	1.41196	blue
0.151569	1.41587	blue
0.191221	1.41589	blue
0.192854	1.41777	blue
0.178731	1.42799	blue
0.179524	1.43863	blue
0.225177	1.44743	blue
0.220422	1.46463	blue
0.30889	1.54485	blue
0.292739	1.59263	blue
0.288271	1.65251	blue
0.32166	1.7406	blue
0.33847	1.87029	blue
0.370559	2.18322	y
0.40901	2.41831	y
0.420519	2.57583	y
0.461305	2.84898	y
0.476893	2.90601	y
0.497137	2.95446	y
0.508653	2.96646	y
0.525168	3.00969	y
0.534517	3.03579	y
0.535368	3.04965	y
0.533664	3.03804	y
0.531231	3.02318	y
0.540305	3.04276	y
0.542199	3.03933	y
0.557872	3.01292	y
0.559191	3.00873	y
0.558537	2.98714	y
0.553899	2.97009	y
0.55485	2.98572	y
0.555465	2.99042	y
0.556306	2.98261	y
0.554446	3.02061	y
0.548052	3.03829	y
0.546188	3.03126	y
0.554952	3.02013	y
0.554625	3.00969	y
0.559284	3.01499	y
0.558571	3.0115	y
0.554432	3.02706	y
0.549247	3.03238	y
0.554642	3.02738	y
0.563478	3.00624	y
0.566693	3.00848	y
0.566423	3.00958	y
0.566546	3.01531	y
0.56763	3.01122	y
0.571054	3.00346	y
0.572522	3.01446	y
0.571808	3.02336	y
0.577008	3.00869	y
0.576478	3.01182	y
0.574595	3.01255	y
0.576508	3.00036	y
0.577668	2.98995	y
0.579047	2.98301	y
0.579322	2.98027	y
0.578818	2.984	y
0.57281	2.98016	y
0.580449	2.97247	y
0.580514	2.95449	y
0.567935	2.90324	y
0.58121	2.97854	y
0.580424	2.98268	y
0.580789	2.97801	y
0.580461	2.98012	y
0.57586	2.97865	y
0.569898	2.93728	y
0.547532	2.97011	y
0.519676	2.89595	y
0.507553	2.90415	y
0.515909	2.90996	y
0.475244	2.89622	y
0.48899	2.88529	y
0.476729	2.93572	y
0.522307	2.94405	y
0.526716	2.96138	y
0.51134	2.94751	y
0.473507	2.95889	y
0.507367	2.97333	y
0.452916	2.94519	y
0.543176	2.96201	y
0.492258	2.87653	y
0.537048	2.91753	y
0.483271	2.93411	y
0.507898	2.95892	y
0.535467	2.98736	y
0.545141	3.00422	y
0.515398	2.97287	y
0.525832	3.00234	y
0.531538	3.00656	y
0.546743	2.99644	y
0.516384	2.98033	y
0.531699	2.99743	y
0.530009	2.99883	y
0.53695	2.99936	y
0.527333	2.96538	y
0.541107	2.97845	y
0.531094	2.96326	y
0.529504	2.96413	y
0.53369	3.00167	y
0.509678	2.99034	y
0.509019	2.99615	y
0.472382	2.98691	y
0.521547	3.01094	y
0.521937	2.99904	y
0.45668	2.93519	y
0.501577	2.98516	y
0.483609	3.01493	y
0.486063	2.96695	y
0.474833	2.92501	y
0.505166	2.96292	y
0.524902	2.96426	y
0.529846	2.96039	y
0.54779	2.96245	y
0.543778	2.95804	y
0.548176	2.98687	y
0.536	2.98254	y
0.550607	2.98204	y
0.548287	2.97908	y
0.553327	2.9557	y
0.556644	2.90835	y
0.572374	2.97719	y
0.57152	2.97615	y
0.559574	2.86903	y
0.56923	2.91337	y
0.571836	2.95184	y
0.540736	2.85825	y
0.535034	2.78438	y
0.544607	2.81891	y
0.5603	2.89688	y
0.572512	2.98662	y
0.577549	3.0011	y
0.566705	3.00532	y
0.541805	2.92944	y
0.541654	2.93203	y
0.543096	2.91591	y
0.542167	2.92433	y
0.547978	2.94395	y
0.534489	2.9121	y
0.551702	2.96312	y
0.570342	2.99056	y
0.572103	2.99639	y
0.574056	3.01574	y
0.576722	3.01747	y
0.582674	3.02923	y
0.560672	2.99278	y
0.555228	3.01045	y
0.549407	3.02429	y
0.516099	3.0572	y
0.501567	3.0326	y
0.495682	2.99708	y
0.511129	2.98422	y
0.545856	3.03118	y
0.560507	3.02495	y
0.550645	3.03756	y
0.532236	3.0225	y
0.488149	3.04307	y
0.513275	3.05852	y
0.547783	3.02877	y
0.555847	2.98704	y
0.455143	2.97473	y
0.455422	2.97049	y
0.443733	2.93847	y
0.435836	2.9184	y
0.469254	2.99197	y
0.505766	3.04236	y
0.533347	3.0875	y
0.539377	3.06917	y
0.542283	3.0297	y
0.544064	3.00384	y
0.568377	3.02783	y
0.55698	3.02367	y
0.55167	2.91889	y
0.52469	2.83827	y
0.55002	2.8824	y
0.529136	2.82905	y
0.566819	2.92512	y
0.513361	2.7364	y
0.480028	2.57569	y
0.46401	2.44958	y
0.458225	2.44869	y
0.446034	2.364	y
0.434364	2.30779	y
0.439778	2.36624	y
0.429345	2.3139	y
0.424654	2.28186	y
0.422156	2.2832	y
0.444003	2.39139	y
0.443682	2.3785	y
0.482098	2.51942	y
0.485548	2.64224	y
0.491435	2.70714	y
0.519214	2.83238	y
0.524109	2.8613	y
0.50581	2.81327	y
0.501901	2.80723	y
0.471617	2.65949	y
0.478432	2.70586	y
0.491865	2.77464	y
0.478563	2.76029	y
0.481798	2.82234	y
0.482725	2.9075	y
0.494074	2.95433	y
0.475017	2.93629	y
0.438353	2.74506	y
0.436653	2.70467	y
0.449758	2.75263	y
0.432075	2.69815	y
0.414299	2.60298	y
0.3835	2.43988	y
0.363307	2.29395	y
0.363361	2.27814	y
0.366772	2.27979	y
0.358992	2.2265	y
0.375203	2.2172	y
0.371644	2.17327	y
0.371054	2.1745	y
0.376573	2.16099	y
0.379735	2.13287	y
0.383799	2.1122	y
0.380487	2.13687	y
0.375942	2.13305	y
0.376973	2.11594	y
0.375937	2.08283	y
0.383521	2.11451	y
0.38352	2.17263	y
0.411018	2.31521	y
0.420007	2.39159	y
0.458918	2.593	y
0.478095	2.69009	y
0.475458	2.67209	y
0.478893	2.68097	y
0.474228	2.67094	y
0.482613	2.70502	y
0.481162	2.66673	y
0.486612	2.68534	y
0.490749	2.71591	y
0.492443	2.71514	y
0.493788	2.72542	y
0.482372	2.69682	y
0.483773	2.69595	y
0.488568	2.68574	y
0.480626	2.62022	y
0.48627	2.68211	y
0.491768	2.70878	y
0.487693	2.72296	y
0.491724	2.72557	y
0.495835	2.71145	y
0.494102	2.7206	y
0.495677	2.71206	y
0.487023	2.64845	y
0.493021	2.70322	y
0.489215	2.67372	y
0.490034	2.68677	y
0.502467	2.72953	y
0.505322	2.75953	y
0.50563	2.78136	y
0.509539	2.7751	y
0.50643	2.76862	y
0.504798	2.76927	y
0.50472	2.75594	y
0.508527	2.75748	y
0.507676	2.75296	y
0.509529	2.77581	y
0.507294	2.76151	y
0.514947	2.75608	y
0.504671	2.69586	y
0.501621	2.68332	y
0.497072	2.66363	y
0.501828	2.67643	y
0.512465	2.71668	y
0.504333	2.68576	y
0.502592	2.68269	y
0.513548	2.71961	y
0.520239	2.74741	y
0.517722	2.74136	y
0.510408	2.70924	y
0.495196	2.64886	y
0.494012	2.64125	y
0.486862	2.59536	y
0.478912	2.56043	y
0.497057	2.65531	y
0.51613	2.73048	y
0.520147	2.74597	y
0.522063	2.75239	y
0.522063	2.75239	y
0.522063	2.75239	y
0.52542	2.76551	y
0.535769	2.80665	y
0.54339	2.83314	y
0.545216	2.84003	y
0.557602	2.86863	y
0.562296	2.87736	y
0.575061	2.87907	y
0.5652	2.88272	y
0.573124	2.88632	y
0.567658	2.89127	y
0.579591	2.88911	y
0.589094	2.89641	y
0.70788	2.89813	y
0.667643	2.90487	y
0.603013	2.88698	y
0.623603	2.89351	y
0.648375	2.89018	y
0.74656	2.88107	y
0.784244	2.83791	y
0.682014	2.8658	y
0.592792	2.88954	y
0.598936	2.89853	y
0.710503	2.9062	y
0.71349	2.90317	y
0.691914	2.86983	y
0.707644	2.84884	y
0.607989	2.86516	y
0.632812	2.85657	y
0.707181	2.8752	y
0.619403	2.86448	y
0.608636	2.87041	y
0.69384	2.84083	y
0.596712	2.86732	y
0.633576	2.86011	y
0.720141	2.83646	y
0.74874	2.87369	y
0.626173	2.86951	y
0.596074	2.90669	y
[truncated: 1,881 more rows]
