# Supplementary material for: Chaotic itinerancy within the coupled dynamics between a physical body and neural oscillator networks
Source: PLoS One. 2017 Aug 10;12(8):e0182518. doi: 10.1371/journal.pone.0182518 (PMC5552128; doi:10.1371/journal.pone.0182518)
Supplement: S3 File — (XLSX) [file pone.0182518.s010.xlsx]

## Sheet: Sheet1
	Number of movement pattern (uniform weight)
		Sensor ratio	0	0.1	0.3	0.5	0.7	0.9	1
	Regular network	Average	38.38	39.93	16.91	11.08	9.1	8.54	7.86
		Standard deviation	8.919	8.307	6.283	7.33	4.649	4.689	3.922
	WS model (p=0.01)	Average	38.11	39.7	17.7	10.68	9.26	7.32	7.22
		Standard deviation	7.393	6.389	8.248	7.198	6.058	5.347	4.312
	WS model (p=0.05)	Average	40.09	37.86	19.13	12.16	9.66	7.82	7.5
		Standard deviation	7.978	9.058	10.604	6.972	7.062	6.244	4.851
	Random network	Average	37.49	39.69	31.04	13.14	10.8	7.83	7.38
		Standard deviation	7.445	7.825	9.564	6.306	7.365	5.099	4.374
	Scale free network	Average	35.99	39.01	35.73	14.74	11.13	7.9	8.13
		Standard deviation	7.43	8.71	7.228	5.902	5.015	4.319	4.616
	Number of stable movement pattern (uniform weight)
		Sensor ratio	0	0.1	0.3	0.5	0.7	0.9	1
	Regular network	Average	0.1	0.18	3.61	2.58	1.91	1.86	1.76
		Standard deviation	0.3	0.384	1.191	1.041	1.078	1	0.918
	WS model (p=0.01)	Average	0.15	0.21	3.41	2.87	1.95	1.65	1.62
		Standard deviation	0.3	0.357	1.27	1.121	1.108	0.763	0.799
	WS model (p=0.05)	Average	0.1	0.15	3.08	2.77	1.75	1.59	1.61
		Standard deviation	0.255	0.376	0.993	1.083	1.04	1.003	0.789
	Random network	Average	0.14	0.26	1.49	3.3	1.95	1.68	1.48
		Standard deviation	0.347	0.439	1.054	1.3	1.117	0.979	0.768
	Scale free network	Average	0.07	0.17	0.88	3.26	1.76	1.71	1.59
		Standard deviation	0.357	0.431	1.258	1.197	1.22	0.805	0.846
	Maximum duration of movement pattern (uniform weight)
		Sensor ratio	0	0.1	0.3	0.5	0.7	0.9	1
	Regular network	Average	67.27	73.56	288.495	432.86	342.7	264.655	285.195
		Standard deviation	24.196	25.622	118.179	304.468	315.337	156.552	194.363
	WS model (p=0.01)	Average	69.295	73.56	271.43	409.84	286.115	274.545	289.43
		Standard deviation	26.201	26.685	116.569	247.713	225.546	216.55	192.16
	WS model (p=0.05)	Average	66.535	73.605	256.77	427	295.565	279.935	269.025
		Standard deviation	24.291	27.601	48.29	184	279.438	225.67	171.785
	Random network	Average	74.67	81.435	140.93	400.145	338.245	284.675	260.38
		Standard deviation	30.583	24.84	52.533	227.53	284.707	227.532	180.536
	Scale free network	Average	62.925	74.45	119.7	321.93	326.705	283.735	256.035
		Standard deviation	24.796	26.689	114.063	257.483	215.603	195.102	207.398
	Number of movement pattern (random weight)
		Sensor ratio	0	0.1	0.3	0.5	0.7	0.9	1
	Regular network	Average	31.5	25.96	15.83	11.07	10.37	8.42	7.37
		Standard deviation	10.063	7.605	7.467	5.731	6.474	5.65	4.282
	WS model (p=0.01)	Average	29.46	27.03	16.6	10.77	10.95	9.06	11.06
		Standard deviation	8.883	10.274	8.079	5.524	6.808	5.014	4.526
	WS model (p=0.05)	Average	28.06	28.02	17.81	10.7	11.64	8.62	7.75
		Standard deviation	10.15	9.545	7.43	7.081	5.525	4.718	4.304
	Random network	Average	28.53	26.77	16.89	12.05	11.03	8.28	8.65
		Standard deviation	9.349	9.665	7.251	6.394	7.157	5.393	6.432
	Scale free network	Average	24.56	21.49	15.64	12.17	10.43	7.73	7.79
		Standard deviation	10.167	9.375	6.291	5.163	6.074	5.868	8.572
	Number of stable movement pattern (random weight)
		Sensor ratio	0	0.1	0.3	0.5	0.7	0.9	1
	Regular network	Average	1.85	2.92	3.89	3.43	2.23	1.83	1.68
		Standard deviation	1.438	1.495	1.311	1.21	1.156	1.02	0.926
	WS model (p=0.01)	Average	1.98	2.7	3.91	3.27	2.37	1.59	1.35
		Standard deviation	1.07	1.442	1.408	1.207	1.061	1.069	0.858
	WS model (p=0.05)	Average	1.79	2.6	3.91	3.39	2.43	1.76	1.62
		Standard deviation	1.631	1.513	1.186	1.312	1.202	0.807	0.791
	Random network	Average	2.13	2.89	4.01	3.35	2.38	1.72	1.42
		Standard deviation	1.301	1.636	1.353	1.203	1.147	0.96	0.737
	Scale free network	Average	2.72	3.5	3.65	3.14	2.21	1.78	1.56
		Standard deviation	1.257	1.382	1.226	1.248	1.11	1.001	0.698
	Maximum duration of movement pattern (random weight)
		Sensor ratio	0	0.1	0.3	0.5	0.7	0.9	1
	Regular network	Average	161.365	210.34	338.875	465.865	465.52	302.145	261.75
		Standard deviation	62.354	89.098	155.064	255.755	318.707	213.534	202.512
	WS model (p=0.01)	Average	176.07	196.86	345.045	474.78	393.52	266.635	238.015
		Standard deviation	73.163	83.677	177.446	211.648	252.564	227.422	202.413
	WS model (p=0.05)	Average	169.605	183.485	330.35	440.17	361.665	298.305	272.775
		Standard deviation	116.751	121.641	214.12	304.239	263.154	256.404	165.136
	Random network	Average	167.575	204.7	339.215	461.515	397.95	279.155	237.125
		Standard deviation	68.202	92.69	193.002	240.968	263.592	224.055	153.511
	Scale free network	Average	217.425	269.05	390.53	496.49	364.885	312.79	250.635
		Standard deviation	73.111	66.315	174.047	226.805	307.589	193.9	169.829
