# Supplementary material for: Chaotic itinerancy within the coupled dynamics between a physical body and neural oscillator networks
Source: PLoS One. 2017 Aug 10;12(8):e0182518. doi: 10.1371/journal.pone.0182518 (PMC5552128; doi:10.1371/journal.pone.0182518)
Supplement: S4 File — (XLSX) [file pone.0182518.s011.xlsx]

## Sheet: Sheet1
	Information network (stable)
		Average transfer entropy in a subnetwork and to other subnetwork (Stable movement pattern)
	Index of subnetwork	1	2	3	4	5	6	7	8	9	10	11	12	13	14
	1	0.223972	0.195515	0.00941062	0.1229	0.0140228	0.0684971	0.0506176	0.112611	0.165047	0.195682	0.0426267	0.0120206	0.125593	0.183354
	2	0.198168	0.242869	0.00698238	0.187438	0.0213342	0.127041	0.0256112	0.0462256	0.187847	0.145875	0.0543549	0.0182606	0.121547	0.107739
	3	0.00689782	0.00472527	0.0742656	0.00626239	0.0405492	0.0121612	0.0397967	0.0177125	0.00850902	0.0106663	0.0232585	0.0207743	0.0103061	0.0119786
	4	0.12371	0.186989	0.00833208	0.222094	0.0444213	0.181195	0.0196638	0.0174156	0.16207	0.0861499	0.0914558	0.0208758	0.103421	0.0415108
	5	0.0143926	0.0208848	0.0426424	0.0433409	0.17101	0.0865727	0.00525764	0.00308343	0.0336696	0.012365	0.131327	0.0259157	0.0400474	0.00359433
	6	0.0690951	0.125914	0.0149113	0.179991	0.0876817	0.163563	0.0141488	0.0164362	0.116303	0.0451358	0.121782	0.0274578	0.0626781	0.0175331
	7	0.0500303	0.0241516	0.0418903	0.0185777	0.0038936	0.0119643	0.13343	0.133894	0.0342268	0.0781694	0.00806967	0.00452408	0.0456121	0.0984801
	8	0.112222	0.0450662	0.021807	0.0172714	0.00185023	0.0162416	0.136427	0.194366	0.0650814	0.146246	0.00935144	0.00676461	0.0968278	0.188513
	9	0.16301	0.183994	0.0114841	0.162122	0.0333923	0.115146	0.0351388	0.0654795	0.126406	0.129957	0.0624269	0.0164578	0.118765	0.123846
	10	0.194575	0.143942	0.0135756	0.0856434	0.0115537	0.0440546	0.0785366	0.14606	0.131248	0.16956	0.0322508	0.0115728	0.112633	0.221405
	11	0.0413024	0.0519142	0.024804	0.0880419	0.130124	0.118916	0.00886096	0.00943836	0.063312	0.0322038	0.105065	0.0303852	0.0496861	0.0182659
	12	0.0116777	0.0173831	0.0222914	0.0206166	0.0243059	0.0258332	0.00593122	0.007356	0.0155629	0.0116822	0.0294938	0.0422997	0.0200659	0.00886256
	13	0.128447	0.125868	0.0126407	0.109919	0.0389751	0.0665179	0.0500312	0.101929	0.121868	0.118798	0.0526941	0.0224651	0.105429	0.1518
	14	0.189242	0.108737	0.014759	0.0445593	0.00440253	0.0157968	0.0992814	0.192607	0.126463	0.220001	0.0194543	0.0101276	0.138395	0.156584
	Index of subnetwork	1	2	3	4	5	6	7	8	9	10	11	12	13	14
	Number of interface neurons in subnetwork	9	5	2	1	0	2	0	2	2	2	0	0	1	0
	Number of hidden neurons in subnetwork	21	23	26	23	15	11	11	9	8	8	8	8	1	2
	Information network (unstable)
		Average transfer entropy in a subnetwork and to other subnetwork (Unstable movement pattern)
	Index of subnetwork	1	2	3	4	5	6	7	8
	1	0.2846	0.184028	0.226917	0.129506	0.182093	0.126424	0.083551	0.0976625
	2	0.187813	0.261187	0.124557	0.244977	0.103091	0.0680935	0.0361891	0.185669
	3	0.225796	0.118041	0.294468	0.083772	0.262393	0.18556	0.129837	0.0794178
	4	0.144094	0.248478	0.0974962	0.25923	0.0761095	0.0491639	0.0252972	0.208266
	5	0.180837	0.0968294	0.265027	0.0633198	0.275383	0.213001	0.158501	0.0501748
	6	0.128059	0.0653231	0.19344	0.0342584	0.218522	0.150718	0.208319	0.025783
	7	0.0820103	0.0358839	0.115585	0.0089637	0.15839	0.226315	0.144542	0.00156233
	8	0.109885	0.180492	0.0684876	0.214788	0.0551365	0.031918	0.0124688	0.00218809
	Index of subnetwork	1	2	3	4	5	6	7	8
	Number of interface neurons in subnetwork	20	2	3	1	0	0	0	0
	Number of hidden neurons in subnetwork	120	14	13	11	11	2	2	1
	Wired network
	Index of subnetwork	1	2
	Number of interface neurons in subnetwork	25	1
	Number of hidden neurons in subnetwork	164	10
